# Supplementary material for: Response of total phenols, flavonoids, minerals, and amino acids of four edible fern species to four shading treatments
Source: PeerJ. 2020 Jan 13;8:e8354. doi: 10.7717/peerj.8354 (PMC6964689; doi:10.7717/peerj.8354)
Supplement: Supplemental Information 7 [file peerj-08-8354-s007.xlsx]

## Sheet: Total phenols content
Treatment	Fern species	Total phenols content (mg g-1 DW)	Mean value
35% Full sunlight	Matteuccia struthiopteris	20.1861	18.0345
		15.5584
		18.3591
	Athyrium multidentatum	21.0515	17.6739
		18.6596
		13.3107
	Osmunda cinnamomea (L) var. asiatica	8.50281	10.1976
		11.5198
		10.5702
	Pteridium aquilinum L. Kuhn var latiusculum	5.08919	4.7927
		5.30554
		3.98336
13% Full sunlight	Matteuccia struthiopteris	9.78893	9.32417
		10.6423
		7.54123
	Athyrium multidentatum	5.2815	7.25275
		6.83206
		9.64469
	Osmunda cinnamomea (L) var. asiatica	6.27915	5.25746
		4.31992
		5.17333
	Pteridium aquilinum L. Kuhn var latiusculum	7.55325	8.61099
		10.1135
		8.16626
8% Full sunlight	Matteuccia struthiopteris	7.04842	7.08848
		7.0364
		7.18063
	Athyrium multidentatum	2.87754	4.03946
		4.80071
		4.44012
	Osmunda cinnamomea (L) var. asiatica	5.19737	6.03074
		7.00034
		5.89451
	Pteridium aquilinum L. Kuhn var latiusculum	7.31285	6.96828
		6.5556
		7.0364
4% Full sunlight	Matteuccia struthiopteris	3.43045	3.22211
		3.57469
		2.66119
	Athyrium multidentatum	4.05548	4.01942
		4.15164
		3.85115
	Osmunda cinnamomea (L) var. asiatica	4.88966	5.37846
		6.23588
		5.00986
	Pteridium aquilinum L. Kuhn var latiusculum	5.14929	5.40972
		5.37766
		5.7022

## Sheet: Flavonoids content
Treatment	Fern species	Flavonoids content (mg g-1 DW)	Mean value
35% Full sunlight	Matteuccia struthiopteris	2.24181	2.28979
		2.67362
		1.95394
	Athyrium multidentatum	1.88197	1.73804
		1.81
		1.52213
	Osmunda cinnamomea (L) var. asiatica	3.14142	3.03347
		2.85354
		3.10543
	Pteridium aquilinum L. Kuhn var latiusculum	1.98992	1.53412
		1.34221
		1.27024
13% Full sunlight	Matteuccia struthiopteris	0.586542	0.418616
		0.262684
		0.406621
	Athyrium multidentatum	1.5941	0.958378
		0.370637
		0.910399
	Osmunda cinnamomea (L) var. asiatica	1.73804	1.72604
		1.70205
		1.73804
	Pteridium aquilinum L. Kuhn var latiusculum	1.27024	1.07833
		1.05434
		0.910399
8% Full sunlight	Matteuccia struthiopteris	0.550558	0.334653
		0.118748
		0.334653
	Athyrium multidentatum	0.442605	0.382632
		0.406621
		0.298669
	Osmunda cinnamomea (L) var. asiatica	1.45016	1.69006
		1.88197
		1.73804
	Pteridium aquilinum L. Kuhn var latiusculum	1.16229	1.16229
		0.838431
		1.48615
4% Full sunlight	Matteuccia struthiopteris		0.2267
		0.190716
		0.262684
	Athyrium multidentatum	0.406621	0.670505
		0.622526
		0.982368
	Osmunda cinnamomea (L) var. asiatica	1.38899	1.48495
		1.74883
		1.31702
	Pteridium aquilinum L. Kuhn var latiusculum	2.45772	2.48171
		2.52969
		2.45772

## Sheet: H2O2 content
Treatment	Fern species	H2O2 content (μmol g-1 FW)	Mean value
35% Full sunlight	Matteuccia struthiopteris	1.18392	1.12916
		1.11594
		1.08762
	Athyrium multidentatum	0.634446	0.600458
		0.628781
		0.538146
	Osmunda cinnamomea (L) var. asiatica	0.83271	0.791169
		0.770399
		0.770399
	Pteridium aquilinum L. Kuhn var latiusculum	0.396529	0.381423
		0.396529
		0.351211
13% Full sunlight	Matteuccia struthiopteris	0.815716	0.793057
		0.759069
		0.804387
	Athyrium multidentatum	0.215258	0.247358
		0.220923
		0.305893
	Osmunda cinnamomea (L) var. asiatica	0.74774	0.674099
		0.713752
		0.560805
	Pteridium aquilinum L. Kuhn var latiusculum	0.056647	0.0472058
		0.0509823
		0.0339882
8% Full sunlight	Matteuccia struthiopteris	0.430517	0.456952
		0.436181
		0.504158
	Athyrium multidentatum	0.305893	0.300229
		0.283235
		0.311558
	Osmunda cinnamomea (L) var. asiatica	0.634446	0.606122
		0.645775
		0.538146
	Pteridium aquilinum L. Kuhn var latiusculum	0.237917	0.2247
		0.1926
		0.243582
4% Full sunlight	Matteuccia struthiopteris	0.328552	0.315335
		0.305893
		0.334217
	Athyrium multidentatum	0.305893	0.409746
		0.283235
		0.311558
	Osmunda cinnamomea (L) var. asiatica	0.634446	0.473946
		0.645775
		0.538146
	Pteridium aquilinum L. Kuhn var latiusculum	0.237917	0.218091
		0.1926
		0.243582

## Sheet: Minerals content
Treatment	Fern species	Minerals content (mg g-1 DW)
		K	Mean value	Ca	Mean value	Mg	Mean value	Fe	Mean value	Mn	Mean value	Cu	Mean value	Zn	Mean value	Na	Mean value
35% Full sunlight	Matteuccia struthiopteris	10.25	9.64	14.435	11.5617	5.215	4.125	0.3595	0.369667	0.034	0.0476667	0.004	0.00516667	0.017	0.0176667	0.822	0.8565
		8.99		10.465		3.675		0.409		0.062		0.0055		0.018		0.8735
		9.68		9.785		3.485		0.3405		0.047		0.006		0.018		0.874
	Athyrium multidentatum	9.82	9.745	13.23	12.49	5.255	4.875	0.278	0.273667	0.031	0.034	0.005	0.00516667	0.032	0.032	0.4895	0.489667
		9.48		11.135		4.17		0.3305		0.0415		0.005		0.0345		0.48
		9.935		13.105		5.2		0.2125		0.0295		0.0055		0.0295		0.4995
	Osmunda cinnamomea (L) var. asiatica	18.085	17.2217	3.47	3.27167	2.955	2.67667	0.3135	0.303	0.193	0.209167	0.0045	0.00483333	0.0355	0.0341667	0.833	0.8815
		16.2		2.845		2.255		0.328		0.2005		0.005		0.0365		0.899
		17.38		3.5		2.82		0.2675		0.234		0.005		0.0305		0.9125
	Pteridium aquilinum L. Kuhn var latiusculum	29.54	27.2267	5.03	4.87333	3.26	3.035	0.345	0.397333	0.052	0.0566667	0.008	0.0075	0.034	0.034	0.381	0.3855
		26.7		5.295		3.235		0.3845		0.0615		0.0075		0.029		0.3985
		25.44		4.295		2.61		0.4625		0.0565		0.007		0.039		0.377
13% Full sunlight	Matteuccia struthiopteris	8.2	8.01833	17.91	17.8983	4.605	4.62833	0.883	0.743167	0.088	0.0723333	0.01	0.009	0.0255	0.025	1.445	1.3425
		8.485		20.1		5.3		0.7635		0.0665		0.007		0.023		1.153
		7.37		15.685		3.98		0.583		0.0625		0.01		0.0265		1.4295
	Athyrium multidentatum	16.23	17.225	9.96	6.595	3.755	3.62	0.5465	0.453667	0.0475	0.0388333	0.0105	0.011	0.0405	0.0403333	0.462	0.566667
		13.755		7.09		2.6		0.4685		0.035		0.0095		0.04		0.43
		21.69		2.735		4.505		0.346		0.034		0.013		0.0405		0.808
	Osmunda cinnamomea (L) var. asiatica	18.61	18.1867	4.98	5.035	3.49	3.54833	0.855	0.786833	0.3825	0.331833	0.01	0.00866667	0.0445	0.0416667	2.412	2.18067
		18.15		4.99		3.51		0.7835		0.2655		0.008		0.0415		2.0525
		17.8		5.135		3.645		0.722		0.3475		0.008		0.039		2.0775
	Pteridium aquilinum L. Kuhn var latiusculum	32.815	33.1483	4.885	4.81833	2.96	2.89	0.3635	0.396833	0.05	0.0598333	0.008	0.00933333	0.0315	0.0321667	0.314	0.365667
		34.905		5.355		3.215		0.4295		0.0665		0.0105		0.034		0.3945
		31.725		4.215		2.495		0.3975		0.063		0.0095		0.031		0.3885
8% Full sunlight	Matteuccia struthiopteris	15.64	16.8	16.325	16.7817	4.865	5.08667	0.9185	0.9865	0.0785	0.083	0.0105	0.0106667	0.0315	0.0341667	1.217	1.1935
		17.485		17.2		5.22		1.168		0.0795		0.01		0.04		1.2025
		17.275		16.82		5.175		0.873		0.091		0.0115		0.031		1.161
	Athyrium multidentatum	21.69	22.1017	2.735	2.73667	4.505	4.54667	0.346	0.5265	0.034	0.0391667	0.013	0.0126667	0.0405	0.0433333	0.808	0.813167
		20.995		2.73		4.14		0.604		0.0465		0.0125		0.042		0.8235
		23.62		2.745		4.995		0.6295		0.037		0.0125		0.0475		0.808
	Osmunda cinnamomea (L) var. asiatica	21.205	21.2067	2.735	2.73667	2.11	2.11667	0.578	0.576333	0.3225	0.322333	0.011	0.0116667	0.0595	0.0595	1.4715	1.4715
		21.205		2.73		2.13		0.576		0.322		0.011		0.059		1.472
		21.21		2.745		2.11		0.575		0.3225		0.013		0.06		1.471
	Pteridium aquilinum L. Kuhn var latiusculum	30.935	30.7117	5.795	5.875	2.875	2.88833	0.576	0.5875	0.067	0.0673333	0.0115	0.011	0.045	0.042	0.6065	0.583167
		28.595		5.04		2.485		0.497		0.0695		0.011		0.038		0.5655
		32.605		6.79		3.305		0.6895		0.0655		0.0105		0.043		0.5775
4% Full sunlight	Matteuccia struthiopteris	25.155	24.3733	15.9	14.2483	4.575	4.08833	0.6675	0.653333	0.0685	0.069	0.0135	0.0145	0.048	0.0473333	0.918	0.972333
		23.235		12.17		3.445		0.5745		0.071		0.016		0.0505		1.0465
		24.73		14.675		4.245		0.718		0.0675		0.014		0.0435		0.9525
	Athyrium multidentatum	27.015	27.3967	14.23	14	4.795	4.75333	1.124	1.24983	0.08	0.08	0.0215	0.0221667	0.051	0.0578333	0.875	0.8825
		28.56		15.23		5.235		1.466		0.0905		0.023		0.0605		0.901
		26.615		12.54		4.23		1.1595		0.0695		0.022		0.062		0.8715
	Osmunda cinnamomea (L) var. asiatica	33.15	33.1733	8.75	8.75	4.175	4.175	0.9575	0.9575	0.2975	0.2875	0.015	0.016	0.065	0.0633333	2.755	2.75333
		33.2		8.7		4.18		0.957		0.28		0.017		0.062		2.75
		33.17		8.8		4.17		0.958		0.285		0.016		0.063		2.755
	Pteridium aquilinum L. Kuhn var latiusculum	20.31	21.5133	4.675	5.00333	2.235	2.49	0.7195	0.715167	0.064	0.0613333	0.007	0.00673333	0.03	0.0313333	0.7215	0.718333
		22.78		5.5		2.715		0.707		0.0565		0.0065		0.031		0.713
		21.45		4.835		2.52		0.719		0.0635		0.0067		0.033		0.7205

## Sheet: Amino acids content
Treatment	Fern species	Essential amino acids content (mg 100g-1 DW)														Non-essential amino acids content (mg 100g-1 DW)
		Thr	Mean value	Val	Mean value	Met	Mean value	Ile	Mean value	Leu	Mean value	Phe	Mean value	Lys	Mean value	Asp	Mean value	Ser	Mean value	Glu	Mean value	Gly	Mean value	Ala	Mean value	Cys	Mean value	Tyr	Mean value	His	Mean value	Arg	Mean value	Pro	Mean value
35% Full sunlight	Matteuccia struthiopteris	648	645.333	728	722.667	144	158.667	628	634.667	1308	1317.33	720	729.333	888	882.667	1164	1168	640	632	1380	1372	760	762.667	900	885.333	60	61.3333	476	485.333	368	393.333	708	718.667	608	597.333
		656		732		188		636		1336		732		868		1188		648		1396		780		908		68		488		408		732		612
		632		708		144		640		1308		736		892		1152		608		1340		748		848		56		492		404		716		572
	Athyrium multidentatum	604.348	605.797	669.565	681.159	173.913	173.913	582.609	592.754	1213.04	1224.64	708.696	713.043	813.043	823.188	1091.3	1098.55	586.957	581.159	1286.96	1297.1	708.696	718.841	800	804.348	30.4348	31.8841	478.261	488.406	400	404.348	691.304	705.797	595.652	594.203
		608.696		673.913		182.609		582.609		1226.09		713.043		826.087		1100		582.609		1300		721.739		800		34.7826		504.348		413.043		708.696		595.652
		604.348		700		165.217		613.043		1234.78		717.391		830.435		1104.35		573.913		1304.35		726.087		813.043		30.4348		482.609		400		717.391		591.304
	Osmunda cinnamomea (L) var. asiatica	676	681.333	752	761.333	156	158.667	672	685.333	1360	1373.33	760	768	856	888	1284	1292	660	661.333	1568	1589.33	800	817.333	888	898.667	28	33.3333	432	433.333	412	434.667	800	794.667	632	642.667
		652		724		156		644		1296		736		856		1228		636		1512		780		856		32		420		432		744		640
		716		808		164		740		1464		808		952		1364		688		1688		872		952		40		448		460		840		656
	Pteridium aquilinum L. Kuhn var latiusculum	761.905	709.524	823.81	784.127	219.048	200	695.238	668.254	1466.67	1373.02	823.81	790.476	1057.14	993.651	1380.95	1293.65	742.857	688.889	1633.33	1526.98	876.19	811.111	995.238	926.984	42.8571	30.1587	576.19	538.095	461.905	439.683	852.381	804.762	695.238	647.619
		738.095		814.286		195.238		695.238		1423.81		814.286		1042.86		1342.86		719.048		1585.71		852.381		971.429		28.5714		547.619		452.381		852.381		657.143
		628.571		714.286		185.714		614.286		1228.57		733.333		880.952		1157.14		604.762		1361.9		704.762		814.286		19.0476		490.476		404.762		709.524		590.476
13% Full sunlight	Matteuccia struthiopteris	790.476	780.952	866.667	852.381	171.429	155.556	752.381	726.984	1576.19	1517.46	880.952	863.492	1085.71	960.317	1423.81	1396.83	771.429	765.079	1623.81	1598.41	914.286	893.651	1061.9	1050.79	57.1429	55.5556	585.714	571.429	504.762	461.905	871.429	828.571	747.619	679.365
		761.905		847.619		157.143		742.857		1528.57		857.143		1052.38		1376.19		728.571		1552.38		890.476		1023.81		52.381		566.667		485.714		852.381		657.143
		790.476		842.857		138.095		685.714		1447.62		852.381		742.857		1390.48		795.238		1619.05		876.19		1066.67		57.1429		561.905		395.238		761.905		633.333
	Athyrium multidentatum	900	946.296	1033.33	1083.33	222.222	233.333	855.556	894.444	1805.56	1907.41	1027.78	1075.93	1116.67	1164.81	1622.22	1711.11	883.333	931.481	1994.44	2100	1077.78	1127.78	1266.67	1335.19	33.3333	38.8889	694.444	724.074	494.444	501.852	966.667	1020.37	833.333	855.556
		950		1083.33		250		888.889		1927.78		1083.33		1166.67		1722.22		944.444		2116.67		1133.33		1344.44		44.4444		733.333		494.444		1027.78		855.556
		988.889		1133.33		227.778		938.889		1988.89		1116.67		1211.11		1788.89		966.667		2188.89		1172.22		1394.44		38.8889		744.444		516.667		1066.67		877.778
	Osmunda cinnamomea (L) var. asiatica	989.474	980.702	1089.47	1094.74	200	210.526	921.053	933.333	1931.58	1924.56	1078.95	1080.7	1157.89	1159.65	1831.58	1824.56	1005.26	989.474	2278.95	2301.75	1205.26	1184.21	1347.37	1333.33	157.895	147.368	631.579	628.07	557.895	535.088	1057.89	1049.12	873.684	877.193
		1010.53		1142.11		215.789		978.947		2005.26		1121.05		1215.79		1873.68		1015.79		2389.47		1247.37		1394.74		147.368		642.105		536.842		1073.68		915.789
		942.105		1052.63		215.789		900		1836.84		1042.11		1105.26		1768.42		947.368		2236.84		1100		1257.89		136.842		610.526		510.526		1015.79		842.105
	Pteridium aquilinum L. Kuhn var latiusculum	894.444	892.593	1005.56	996.296	238.889	229.63	794.444	785.185	1672.22	1674.07	966.667	977.778	1161.11	1146.3	1616.67	1611.11	938.889	914.815	2111.11	2046.3	1066.67	1064.81	1233.33	1227.78	50	44.4444	622.222	629.63	494.444	507.407	922.222	924.074	766.667	777.778
		850		955.556		222.222		755.556		1611.11		950		1077.78		1538.89		861.111		1944.44		1016.67		1166.67		44.4444		594.444		488.889		866.667		772.222
		933.333		1027.78		227.778		805.556		1738.89		1016.67		1200		1677.78		944.444		2083.33		1111.11		1283.33		38.8889		672.222		538.889		983.333		794.444
8% Full sunlight	Matteuccia struthiopteris	1052.94	1074.51	1176.47	1184.31	252.941	237.255	958.824	968.627	2076.47	2096.08	1205.88	1201.96	1323.53	1343.14	1911.76	1943.14	1041.18	1070.59	2347.06	2398.04	1229.41	1239.22	1476.47	1496.08	58.8235	45.098	758.824	778.431	564.706	570.588	1100	1105.88	905.882	933.333
		1105.88		1211.76		235.294		976.471		2147.06		1223.53		1382.35		1994.12		1117.65		2464.71		1264.71		1541.18		76.4706		800		588.235		1129.41		947.059
		1064.71		1164.71		223.529		970.588		2064.71		1176.47		1323.53		1923.53		1052.94		2382.35		1223.53		1470.59		0		776.471		558.824		1088.24		947.059
	Athyrium multidentatum	1030.24	1015.52	1096.13	1058.31	237.359	246.038	906.907	872.152	1903.77	1856.43	1060.13	1046.64	1202.6	1166.47	1899.84	1855.63	1037.87	1027.92	2245.52	2184.88	1147.98	1128.02	1388.92	1354.34	130.782	129.545	736.79	715.533	488.851	481.071	996.659	971.928	950.86	910.726
		964.261		1007.04		243.463		830.431		1770.69		1019.47		1117.3		1770.31		968.912		2063.47		1079.89		1270.38		125.447		674.247		493.523		934.753		826.201
		1052.06		1071.77		257.293		879.117		1894.84		1060.31		1179.5		1896.74		1076.99		2245.64		1156.2		1403.72		132.406		735.563		460.84		984.373		955.118
	Osmunda cinnamomea (L) var. asiatica	871.632	927.471	906.109	972.879	221.369	225.147	744.998	802.197	1522.99	1647.41	911.939	953.992	960.751	1062.14	1592.13	1704.77	906.23	965.623	2194.99	2273.74	985.532	1047.66	1108.06	1196.26	167.282	166.716	547.513	597.826	497.13	498.479	826.483	909.443	804.911	851.925
		966.405		1005.36		242.859		821.947		1720.53		976.447		1116.54		1786.23		1021.71		2354		1076.26		1253.13		156.462		631.013		505.817		955.828		894.939
		944.375		1007.17		211.213		839.646		1698.7		973.591		1109.14		1735.94		968.933		2272.24		1081.19		1227.6		176.404		614.952		492.49		946.017		855.925
	Pteridium aquilinum L. Kuhn var latiusculum	1046.88	985.95	1104.68	1073.11	253.913	273.55	876.607	864.392	1815.18	1760.35	1070.67	1073.79	1269.46	1160.19	1983.35	1887.84	1105.5	1038.37	2573.84	2452.93	1140.34	1113.09	1374.09	1295.82	119.092	83.7412	701.477	683.94	580.967	600.56	1005.48	1034.18	990.198	950.257
		985.972		995.904		272.987		779.068		1640.86		1000.71		1148.62		1880.17		1065.86		2434.96		1055.19		1257.12		132.131		606.593		651.963		959.571		948.072
		925		1118.75		293.75		937.5		1825		1150		1062.5		1800		943.75		2350		1143.75		1256.25		0		743.75		568.75		1137.5		912.5
4% Full sunlight	Matteuccia struthiopteris	1118.75	1050	1275	1202.08	268.75	260.417	1100	1033.33	2262.5	2116.67	1356.25	1285.42	1131.25	1062.5	2293.75	2143.75	1168.75	1104.17	2518.75	2439.58	1412.5	1320.83	1568.75	1477.08	12.5	14.5833	825	768.75	625	589.583	1150	1089.58	1062.5	1020.83
		1000		1156.25		256.25		1000		2025		1243.75		1018.75		2043.75		1050		2381.25		1256.25		1406.25		18.75		737.5		575		1043.75		987.5
		1031.25		1175		256.25		1000		2062.5		1256.25		1037.5		2093.75		1093.75		2418.75		1293.75		1456.25		12.5		743.75		568.75		1075		1012.5
	Athyrium multidentatum	1425	1325	1683.33	1577.78	383.333	361.111	1441.67	1352.78	2941.67	2730.56	1758.33	1655.56	1508.33	1380.56	3008.33	2780.56	1475	1361.11	3258.33	3136.11	1841.67	1686.11	2025	1861.11	16.6667	11.1111	1066.67	980.556	808.333	752.778	1483.33	1383.33	1408.33	1347.22
		1258.33		1516.67		325		1300		2608.33		1591.67		1308.33		2608.33		1291.67		3058.33		1591.67		1775		8.33333		916.667		725		1316.67		1333.33
		1291.67		1533.33		375		1316.67		2641.67		1616.67		1325		2725		1316.67		3091.67		1625		1783.33		8.33333		958.333		725		1350		1300
	Osmunda cinnamomea (L) var. asiatica	1285.71	1228.57	1514.29	1442.86	307.143	297.619	1307.14	1216.67	2564.29	2411.9	1507.14	1421.43	1335.71	1259.52	2471.43	2333.33	1300	1264.29	3335.71	3173.81	1657.14	1559.52	1800	1747.62	114.286	102.381	950	904.762	728.571	671.429	1392.86	1307.14	1221.43	1209.52
		1200		1414.29		300		1200		2371.43		1421.43		1242.86		2285.71		1221.43		3064.29		1535.71		1678.57		100		921.429		685.714		1300		1171.43
		1200		1400		285.714		1142.86		2300		1335.71		1200		2242.86		1271.43		3121.43		1485.71		1764.29		92.8571		842.857		600		1228.57		1235.71
	Pteridium aquilinum L. Kuhn var latiusculum	935.714	1004.76	1128.57	1207.14	314.286	330.952	921.429	992.857	1771.43	1916.67	1150	1228.57	1100	1192.86	1807.14	1928.57	1028.57	1083.33	3685.71	3871.43	1157.14	1261.9	1300	1397.62	7.14286	7.14286	678.571	735.714	614.286	640.476	2050	2228.57	907.143	928.571
		1021.43		1235.71		342.857		1014.29		1957.14		1257.14		1221.43		1964.29		1092.86		4021.43		1300		1421.43		7.14286		764.286		642.857		2235.71		935.714
		1057.14		1257.14		335.714		1042.86		2021.43		1278.57		1257.14		2014.29		1128.57		3907.14		1328.57		1471.43		7.14286		764.286		664.286		2400		942.857
